# Supplementary material for: Lead-Free Perovskite Homojunction-Based HTM-Free Perovskite Solar Cells: Theoretical and Experimental Viewpoints
Source: Nanomaterials (Basel). 2023 Mar 8;13(6):983. doi: 10.3390/nano13060983 (PMC10054775; doi:10.3390/nano13060983)
Supplement: Supplementary file 1 [file nanomaterials-13-00983-s001.zip]

Archive with 1 entries (1 files):
- nanomaterials-2286845-supplementary.pdf
